# Supplementary material for: Transcriptional Profiling of C. albicans in a Two Species Biofilm with Rothia dentocariosa
Source: Front Cell Infect Microbiol. 2017 Jul 13;7:311. doi: 10.3389/fcimb.2017.00311 (PMC5508013; doi:10.3389/fcimb.2017.00311)
Supplement: Supplementary file 1 [file DataSheet1.XLS]

## Sheet: Sheet1
|orf6.3112|
|orf6.1003|
|orf6.1079|
|orf6.1084|
|orf6.1103|
|orf6.1123|
|orf6.1133|
|orf6.1139|
|orf6.1208|
|orf6.1221|
|orf6.1254|
|orf6.1523|
|orf6.1569|
|orf6.1620|
|orf6.1931|
|orf6.1942|
|orf6.1986|
|orf6.2027|
|orf6.2095|
|orf6.2126|
|orf6.2335|
|orf6.241|
|orf6.2418|
|orf6.2567|
|orf6.2587|
|orf6.2618|
|orf6.2622|
|orf6.2673|
|orf6.2680|
|orf6.2842|
|orf6.2930|
|orf6.2979|
|orf6.3109|
|orf6.3139|
|orf6.3351|
|orf6.3475|
|orf6.3512|
|orf6.3557|
|orf6.3579|
|orf6.3588|
|orf6.3602|
|orf6.3613|
|orf6.3613|
|orf6.3666|
|orf6.3700|
|orf6.3707|
|orf6.3714|
|orf6.3720|
|orf6.3738|
|orf6.3747|
|orf6.3833|
|orf6.3850|
|orf6.387|
|orf6.3876|
|orf6.3894|
|orf6.3942|
|orf6.3955|
|orf6.3969|
|orf6.4049|
|orf6.4057|
|orf6.4116|
|orf6.4122|
|orf6.4239|
|orf6.4323|
|orf6.4390|
|orf6.4440|
|orf6.447|
|orf6.4507|
|orf6.4546|
|orf6.4571|
|orf6.4632|
|orf6.4712|
|orf6.472|
|orf6.4745|
|orf6.4758|
|orf6.4787|
|orf6.4833|
|orf6.4842|
|orf6.4933|
|orf6.4953|
|orf6.5000|
|orf6.5019|
|orf6.5037|
|orf6.5037|
|orf6.507|
|orf6.5086|
|orf6.5107|
|orf6.5172|
|orf6.5239|
|orf6.5280|
|orf6.5295|
|orf6.5309|
|orf6.5332|
|orf6.5348|
|orf6.5379|
|orf6.5472|
|orf6.5505|
|orf6.5509|
|orf6.5628|
|orf6.5657|
|orf6.5727|
|orf6.5753|
|orf6.5786|
|orf6.5790|
|orf6.5795|
|orf6.5802|
|orf6.5866|
|orf6.5875|
|orf6.6033|
|orf6.6060|
|orf6.6080|
|orf6.6142|
|orf6.6270|
|orf6.6293|
|orf6.6303|
|orf6.6312|
|orf6.635|
|orf6.6551|
|orf6.6669|
|orf6.6727|
|orf6.6775|
|orf6.6846|
|orf6.6855|
|orf6.6860|
|orf6.7004|
|orf6.7049|
|orf6.7053|
|orf6.7098|
|orf6.7102|
|orf6.7110|
|orf6.7126|
|orf6.7148|
|orf6.7152|
|orf6.7180|
|orf6.7184|
|orf6.7193|
|orf6.7201|
|orf6.7219|
|orf6.7222|
|orf6.7226|
|orf6.7243|
|orf6.7260|
|orf6.7265|
|orf6.7274|
|orf6.7464|
|orf6.7539|
|orf6.7543|
|orf6.7560|
|orf6.7586|
|orf6.7590|
|orf6.7594|
|orf6.7598|
|orf6.7624|
|orf6.7637|
|orf6.7646|
|orf6.7685|
|orf6.7697|
|orf6.7702|
|orf6.7709|
|orf6.7716|
|orf6.7720|
|orf6.7842|
|orf6.7860|
|orf6.7864|
|orf6.79|
|orf6.7912|
|orf6.7917|
|orf6.7947|
|orf6.8029|
|orf6.8033|
|orf6.8077|
|orf6.8098|
|orf6.8132|
|orf6.8179|
|orf6.8186|
|orf6.8197|
|orf6.8221|
|orf6.8306|
|orf6.8329|
|orf6.8405|
|orf6.8425|
|orf6.8433|
|orf6.8452|
|orf6.8458|
|orf6.848|
|orf6.8512|
|orf6.8516|
|orf6.8721|
|orf6.8734|
|orf6.8749|
|orf6.8808|
|orf6.8828|
|orf6.8837|
|orf6.8863|
|orf6.8880|
|orf6.8884|
|orf6.8892|
|orf6.8927|
|orf6.8930|
|orf6.8960|
|orf6.8991|
|orf6.9106|
|orf6.9119|
|orf6.930|
AF285261||NADH dehydrogenase subunit 4L
AJ250310||hypothetical protein
L08824||corticosteroid-binding protein
L12452||secreted aspartyl proteinase 1
Y09329||multicopper oxidase
YSAADETRI|| Candida albicans adenosine triphosphatase (PMA1) gene, complete
Z30193||aspartyl protease
