# Supplementary material for: Transcriptional Profiling of C. albicans in a Two Species Biofilm with Rothia dentocariosa
Source: Front Cell Infect Microbiol. 2017 Jul 13;7:311. doi: 10.3389/fcimb.2017.00311 (PMC5508013; doi:10.3389/fcimb.2017.00311)
Supplement: Supplementary file 2 [file DataSheet2.XLSX]

## Sheet: Sheet1
Orf19 syst record	Fold change([Mixed] vs [Yeastonly])	Regulation([Mixed] vs [Yeastonly])	Genes
orf19.2331	2.54209	down	ADA2	role in cell wall integrity
orf19.7512	5.67917	down	ALK3	electron carrier activity, heme binding, oxidoreductase activity					CELL WALL MAINTENANCE
orf19.5741	2.49	down	ALS1	Adhesin; ALS family of cell-surface glycoproteins;
orf19.4774	2.47646	down	AOX1	cyanide-resistant respiratory pathway, ALTERNATIVE OXIDASE
orf19.393	3.31225	down	APS3	Golgi to vacuole transport
orf19.2248	2.26911	down	ARE2	ergosterol O-acyltransferase activity
orf19.5926	2.01207	down	ARG11	ornithine transporter of the mitochondrial inner membrane
orf19.3012	6.35404	down	ARO80	aromatic alcohol biosynthesis
orf19.3015	2.19892	down	ARX1	ribosomal large subunit biogenesis protein
orf19.4675	2.16691	down	ASK1	chromosome segregation by coupling kinetochores to spindle microtubules
orf19.3263	6.55925	down	ATO10	Putative fungal-specific transmembrane protein
orf19.5292	5.60227	down	AXL2	plasma membrane protein involved in determination of budding pattern
orf19.2771	2.45616	down	BEM3	involved in cell signaling pathways that control cell polarity
orf19.5443	4.91847	down	BNA4	kynurenine 3-monooxygenase
orf19.7537	2.03821	down	BNR1	role in hyphal cytoskeletal polarity
orf19.97	5.62068	down	CAN1	Basic amino acid permease; complements lysine transport mutation
orf19.3231	3.8651	down	CDC27	peak at cell-cycle S/G2 phase
orf19.3856	2.37704	down	CDC28	Cyclin-dependent protein kinase
orf19.1803	3.0541	down	CDC43	cell wall (1->3)-beta-D-glucan biosynthetic process
orf19.5958	3.15927	down	CDR2	Multidrug transporter, ATP-binding cassette (ABC) superfamily;
orf19.5384	2.09687	down	CHS8	Chitin synthase required for synthesis of long-chitin fibrils
orf19.3895	2.15983	down	CHT2	GPI-linked chitinase required for normal filamentous growth
orf19.7186	3.02282	down	CLB4	B-type mitotic cyclin; nonessential; negative regulator of pseudohyphal growth
orf19.7140	2.01738	down	CMT1	catechol o-methyltransferase
orf19.4016	2.01214	down	COR1	ubiquinol-cytochrome-c reductase
orf19.4784	2.21019	down	CRP1	Plasma membrane copper transporter; CPx P1-type ATPase; mediates Cu resistance
orf19.1166	5.63501	down	CTA3	ENDOCYTOSIS, positive regulation of transcription, DNA-dependent
orf19.7374	3.2452	down	CTA4	involved in response to nitric oxide
orf19.3239	160.229	down	CTF18	DNA REPAIR
orf19.5000	2.64911	down	CYB2	cytochrome b2 precursor protein; transcriptionally regulated by iron; expression greater in high iron; alkaline downregulated
orf19.6971	5.26689	down	DIE2	dolichyl-phosphate-glucose-glycolipid alpha-glucosyltransferase activity,
orf19.2942	3.83239	down	DIP5	dicarboxylic amino acid permease
orf19.395	2.12357	down	ENO1	Enolase, enzyme of glycolysis and gluconeogenesis
orf19.7529	2.08185	down	EPL1	Subunit of the NuA4 histone acetyltransferase complex
orf19.406	2.00507	down	ERG1	Squalene epoxidase
orf19.7312	2.0712	down	ERG13	ergosterol biosynthesis protein
orf19.6787	2.24313	down	ERV14	role in ER to Golgi vesicle-mediated transport
orf19.7409	3.25969	down	ERV25	ER to Golgi transport vesicle
orf19.118	4.05992	down	FAD2	Delta-12 fatty acid desaturase
orf19.7244	2.16663	down	FAH1	fumarylacetoacetate hydrolase; biofilm-induced gene
orf19.4618	9.42661	down	FBA1	Putative fructose-bisphosphate aldolase, enzyme of glycolysis
orf19.907	2.06924	down	FEN12	elongation of fatty acids;
orf19.5729	2.14711	down	FGR17	Filamentous Growth Regulator
orf19.7275	4.02689	down	FGR24	Filamentous Growth Regulator
orf19.138	2.37838	down	FIG1	which is an integral membrane protein required for mating
orf19.5389	4.52984	down	FKH2	Forkhead transcription factor; morphogenesis regulator
orf19.6577	2.45369	down	FLU1	Multidrug efflux pump of the plasma membrane
orf19.5634	3.02191	down	FRP1	Ferric reductase; alkaline-induced by Rim101p
orf19.5693	5.38095	down	GAA1	attachment of GPI anchor to protein and GPI-anchor
orf19.6776	2.2643	down	GCD2	translation initiation factor
orf19.658	6.27706	down	GIN1	Protein involved in regulation of DNA-damage-induced filamentous growth
orf19.7565	2.71549	down	GNP3	high-affinity glutamine permease
orf19.6977	2.17146	down	GPI1	Putative protein of GPI synthesis
orf19.60	3.41092	down	GPI17	attachment of GPI-linked proteins to cell wall
orf19.437	2.31871	down	GRS1	Putative tRNA-Gly synthetase
orf19.2727	2.30822	down	GRX3	regulated by Gcn4p; repressed in response to amino acid starvation
orf19.4853	2.10936	down	HCM1	cellular response to oxidative stress
orf19.6327	3.36264	down	HET1	glycolipid transport
orf19.5447	2.54485	down	HGT19	glucose/myo-inositol transporter of major facilitator superfamily
orf19.895	2.07156	down	HOG1	MAP kinase of osmotic-, heavy metal-, and core stress response
orf19.4980	4.44226	down	HSP70	role in entry into host cells; heat-shock
orf19.327	4.77998	down	HTA3	Putative histone H2A
orf19.1321	2.12585	down	HWP1	Hyphal cell wall protein;
orf19.7550	2.69009	down	IFA14	Plc1p-regulated
orf19.2183	5.02746	down	KRE30	downregulated during core stress response
orf19.4120	3.28346	down	LAS1	Putative bud formation and morphogenesis protein
orf19.5172	2.22325	down	LIP9	Secreted lipase
orf19.871	2.52122	down	LST4	Golgi to plasma membrane transport
orf19.6508	2.42119	down	LST7	Golgi to plasma membrane transport
orf19.4776	2.03802	down	LYS143	regulation of lysine biosynthesis genes
orf19.3639	3.94474	down	MAG1	involved in DNA repair, base-excision repair, AP site formation
orf19.3981	5.29727	down	MAL31	high-affinity maltose transporter
orf19.7187	4.56548	down	MAM33	mitochondrial acidic matrix protein
orf19.5855	3.78943	down	MBP1	component of the MBF transcription complex involved in G1/S cell-cycle progression
orf19.5244	2.36454	down	MCD4	GPI anchor biosynthesis
orf19.7025	3.29791	down	MCM1	regulator of hyphal growth; may act with Wor1p
orf19.5604	4.51333	down	MDR1	Plasma membrane multidrug efflux pump; MDR major facilitator transporter superfamily;
orf19.3108	2.51794	down	MGT1	DNA repair methyltransferase
orf19.6889	3.59153	down	MKK2	MAP kinase kinase involved in signal transduction; macrophage-downregulated gene
orf19.4939	5.13542	down	MON2	Golgi to endosome transport, endocytosis
orf19.5747	2.03655	down	MRP4	structural constituent of ribosome activity and mitochondrial small ribosomal subunit localization
orf19.2415	2.79728	down	MSE1	mitochondrial translation and mitochondrion localization
orf19.5248	2.81712	down	MSO1	expression is down-regulated during pseudohyphal growth in the presence of lysed macrophages
orf19.2042	2.02959	down	MSS1	MITOCHONDRIA SUBUNIT
orf19.6691	2.27031	down	MTE1	S-adenosylmethionine biosynthetic process
orf19.878	2.42063	down	NBN1	Subunit of the NuA4 histone acetyltransferase complex; Plc1p-regulated
orf19.6531	4.1407	down	NUC2	ALKALI DOWNREGULATED NADH-ubiquinone oxidoreductase
orf19.7433	2.28863	down	NUP116	nuclear pore organization
orf19.7190	2.35817	down	OGG1	damaged DNA binding
orf19.2602	2.02806	down	OPT1	oligopeptide transmembrane transporter activity
orf19.3037	4.44183	down	PAB1	induced in response to amino acid starvation
orf19.4863	5.16787	down	PDC2	Transcriptional regulator of pyruvate decarboxylase
orf19.5662	3.54466	down	PEP7	Vesicle transport protein
orf19.6420	2.2065	down	PGA13	GPI-anchored cell wall protein involved in cell wall synthesis and required for normal cell surface properties
orf19.2044	2.50911	down	PGA27	Putative GPI-anchored protein
orf19.6302	2.27763	down	PGA39	Putative GPI-anchored protei
orf19.6321	3.32573	down	PGA48	Putative GPI-anchored
orf19.4599	2.11696	down	PHO89	Putative phosphate permease
orf19.5901	2.03803	down	PKC1	Protein kinase C
orf19.7089	2.51719	down	PMR1	required for protein glycosylation and cell wall maintenance
orf19.3774	2.6529	down	PPG1	glycogen metabolic process
orf19.4405	2.07263	down	PPS1	dual specificity protein phosphatase,
orf19.2242	2.04936	down	PRB1	Endoprotease B; regulated by heat, carbon source (GlcNAc-induced), nitrogen
orf19.2885	2.31378	down	PRI2	DNA synthesis involved in DNA repair
orf19.1753	2.21082	down	PUS7	RNA binding
orf19.547	2.92102	down	RAD27	DNA REPAIR
orf19.7119	3.81204	down	RAD3	damaged DNA binding
orf19.5004	2.93011	down	RAD54	DNA-dependent ATPase involved in DNA repair
orf19.1493	3.42713	down	RAD7	nucleotide-excision repair, DNA damage recognition
orf19.7218	3.12176	down	RBE1	Cell wall protein; transcript negatively regulated by Rim101p, Efg1p, Ssn6p, alkaline conditions
orf19.4590	8.73506	down	RFX2	response to DNA damage
orf19.2443	2.41988	down	RGD1	expression greater in low iron; alkaline upregulated; localized to the bud emergence area in G1 phase and in the bud tip during S and G2 phases
orf19.4800	4.09288	down	RIM20	Protein involved in the pH response pathway
orf19.4191	2.8653	down	RLP24	Putative ribosomal protein
orf19.974	2.98984	down	ROT2	N-linked protein glycosylation and normal cell wall synthesis
orf19.7217	2.85994	down	RPL4B	Ribosomal protein 4B
orf19.5928	2.16761	down	RPP2B	Conserved acidic ribosomal protein
orf19.5927	6.37616	down	RPS15	Putative ribosomal protein
orf19.7018	2.90372	down	RPS18	ribosomal protein
orf19.347	3.3969	down	RSN1	protein induced during the mating process; planktonic growth-induced gene
orf19.657	2.5702	down	SAM2	S-adenosylmethionine synthetase, localizes to surface of hyphal cells, but not yeast-form cells;
orf19.7325	2.00523	down	SCO1	Putative copper transporter
orf19.1289	2.42349	down	SCT1	glycerol-3-phosphate O-acyltransferase
orf19.4732	2.06582	down	SEC24	rotein with a possible role in ER to Golgi transport; induced upon yeast-hyphal switch
orf19.2270	2.52938	down	SMF12	a manganese transporter; Gcn4p-regulated
orf19.7030	2.28937	down	SSR1	Beta-glucan associated ser/thr rich cell-wall protein with a role in cell wall structure; GPI anchor
orf19.3812	4.84397	down	SSZ1	HSP70 chaperone; protein level decreases in stationary phase cultures
orf19.5174	3.98606	down	TAF19	Putative TFIID subunit
orf19.6985	2.82037	down	TEA1	regulation of transcriptio
orf19.2652	6.41354	down	TEF4	Putative translation elongation factor
orf19.4851	2.20152	down	TFA1	basal transcription initiation factor of RNA Polymerase I
orf19.680	7.29645	down	TIM50	Putative mitochondrial translocase complex subuni
orf19.3451	2.17331	down	TRA1	histone H4 acetylation
orf19.728	2.17546	down	TSC11	involved in sphingolipid biosynthesis
orf19.3293	3.64934	down	TSC13	enoyl reductase involved in very long chain fatty acid elongation
orf19.6417	8.24785	down	TSR1	90S PRERIBOSOME
orf19.5864	6.48848	down	URK1	uridine kinase
orf19.6538	2.08257	down	VMA11	vacuolar ATPase; required for hemoglobin-iron utilization
orf19.148	2.44338	down	YAK1	redicted serine-threonine protein kinase involved in hyphal growth regulation and biofilm formation
orf19.7250	2.37984	down	YPI2	role in glycogen metabolic process
orf19.7583	4.56703	down	ZCF39	positive regulation of cell adhesion
orf19.3375	2.14288	down
orf19.1928	2.49612	down
orf19.2637	2.36654	down
orf19.4955	2.02011	down
orf19.5576	2.28204	down
orf19.3142	3.1852	down
orf19.1387	4.6283	down
orf19.1080	4.94519	down
orf19.1203.1	2.82101	down
orf19.3706	4.11934	down
orf19.2281	2.09708	down
orf19.4070	2.04724	down
orf19.3367	2.29448	down
orf19.4132	2.02266	down
orf19.2358	2.18783	down
orf19.1150	4.42323	down		regulated by Gcn2p and Gcn4p
orf19.408	2.20803	down
orf19.4459	5.26342	down		putative heme-binding stress-related protein;
orf19.4963	3.4597	down
orf19.1766	5.18869	down
orf19.3701	2.09715	down
orf19.3698	2.57529	down
orf19.3615	2.11596	down
orf19.5052	5.79782	down
orf19.5204	2.09323	down
orf19.5207	2.1343	down
orf19.1116	2.31055	down
orf19.133	2.19525	down
orf19.2753	3.62472	down
orf19.3466	2.04471	down
orf19.5720	2.09645	down
orf19.619	2.01572	down
orf19.2382	2.43087	down
orf19.2510	5.48654	down
orf19.1757	3.04837	down
orf19.1687	2.75876	down
orf19.1374	2.12415	down
orf19.2214	2.99657	down		RIBOSOME STRUCTURE
orf19.5522	3.65503	down
orf19.5686	4.85202	down
orf19.3339	2.28468	down
orf19.3213	15.5915	down
orf19.3483	2.38146	down		Putative phosphatidyl glycerol phospholipase C
orf19.3481	2.15813	down		ATP-dependent RNA helica
orf19.3328	4.65464	down
orf19.1231	4.11876	down		role in cell division
orf19.6118	4.29601	down
orf19.4139	2.23205	down
orf19.6197	2.8665	down	DHH1	RNA helicase
orf19.6324	2.4061	down
orf19.6338	2.26687	down
orf19.2674	4.89134	down
orf19.787	5.97536	down
orf19.323	4.71105	down
orf19.322	2.09115	down
orf19.3571	2.98643	down
orf19.3563	2.15962	down
orf19.6358	2.20418	down
orf19.6383	2.01958	down		member of multidrug resistance-associated protein
orf19.2257	4.17391	down
orf19.5137	2.21715	down
orf19.2049	2.10414	down		Plasma membrane-associated protein
orf19.725	3.88103	down
orf19.3420	6.83587	down
orf19.6591	2.5824	down
orf19.2006	2.10357	down
orf19.3667	2.00638	down
orf19.6644	7.58099	down
orf19.6650	6.36372	down
orf19.4231	2.4573	down
orf19.5793	5.35353	down
orf19.4529	2.78995	down
orf19.4104	2.27987	down
orf19.6709	2.49001	down
orf19.6729	2.20252	down
orf19.5663	2.00703	down
orf19.5666	2.8991	down
orf19.5671	2.39367	down		septin cytoskeleton organization and cellular bud neck, cellular bud tip
orf19.3115	3.4738	down
orf19.5170	4.64152	down
orf19.6847	4.78489	down
orf19.6855	6.7021	down
orf19.1863	4.8625	down
orf19.3304	2.16531	down
orf19.3307	2.67679	down		role in protein folding and endoplasmic reticulum membrane, mitochondrion localization
orf19.6943	3.36072	down
orf19.4847	5.02711	down
orf19.4042	6.90451	down
orf19.2074	7.58794	down
orf19.2073	2.34699	down
orf19.2066	3.74335	down
orf19.3815	5.18431	down
orf19.3819	7.42073	down
orf19.6556	2.45398	down
orf19.6581	2.91255	down
orf19.6048	2.20476	down
orf19.6077	2.85497	down
orf19.6526	5.89299	down
orf19.6518	2.82765	down
orf19.5256	4.23292	down
orf19.5252	8.96173	down
orf19.5247	2.51374	down
orf19.6980	2.00075	down
orf19.6984	2.7231	down
orf19.3041	3.83322	down
orf19.3063	2.84366	down
orf19.6449	3.20011	down
orf19.6416	2.33873	down
orf19.6405	2.05814	down
orf19.4575	2.05326	down
orf19.4611	2.15169	down
orf19.4615	2.29294	down
orf19.4624	2.17169	down
orf19.7023	2.03552	down
orf19.5009	4.35408	down
orf19.4989	4.54088	down
orf19.4988	2.16669	down
orf19.7130	2.83821	down
orf19.7192	2.08314	down
orf19.7194	2.83746	down
orf19.7199	2.30431	down
orf19.7240	5.88073	down
orf19.7252	2.10588	down
orf19.932	3.334	down
orf19.951	2.52851	down
orf19.954	3.20634	down
orf19.5340	5.12515	down		ER to Golgi vesicle-mediated transport, regulation of exocytosis and Golgi-associated vesicle, cellular bud neck, cellular bud tip, incipient cellular bud site
orf19.5342	2.12753	down
orf19.7303	2.87805	down
orf19.1207	3.43877	down
orf19.7123	3.28704	down
orf19.7107	3.20337	down		ribosomal large subunit biogenesi
orf19.7100	2.14345	down
orf19.7079	6.94816	down
orf19.7073	2.0363	down
orf19.7063	2.82381	down
orf19.7057	2.23823	down
orf19.7054	6.88669	down
orf19.7348	2.8347	down
orf19.7371	2.0672	down
orf19.7392	4.60699	down	DED1	Predicted ATP-dependent RNA helicase; RNA strand annealing activity
orf19.7397	5.73984	down
orf19.7403	2.14246	down
orf19.7405	2.49865	down
orf19.7406	2.2648	down
orf19.7410	3.13956	down
orf19.7426	2.04221	down
orf19.7437	4.58143	down
orf19.7442	2.96371	down
orf19.5391	2.32915	down
orf19.5411	3.26083	down
orf19.5413	3.98027	down
orf19.5418	2.16137	down
orf19.5464	2.50246	down
orf19.1279	3.51891	down
orf19.7489	5.5848	down
orf19.7490	3.42436	down
orf19.7497	5.17084	down
orf19.7519	168.499	down
orf19.6797	2.68409	down
orf19.6793	2.4092	down
orf19.6788	2.07943	down
orf19.6772	2.48122	down
orf19.6766	2.45022	down
orf19.6753	3.97429	down
orf19.7589	7.56104	down
orf19.7618	2.35248	down
orf19.7632	2.57293	down
orf19.5993	2.39911	down
orf19.5961	2.84639	down
orf19.5921	3.3258	down
orf19.5918	4.40119	down
orf19.5894	2.48719	down
orf19.5890	164.4	down
orf19.4669	2.05418	up	AAT22	aspartate aminotransferase involved in nitrogen metabolism
orf19.3676	2.20802	up	ABP140	Protein similar to S. cerevisiae actin-binding protein Abp140p; induced upon biofilm formation
orf19.271	2.53738	up	ADH4	nucleotide binding
orf19.2752	2.86449	up	ADR1	transcription factor with zinc finger DNA-binding motif
orf19.300	3.79652	up	AIP2	Putative actin interacting protein; regulated by Gcn4p; induced in response to amino acid starvation
orf19.5746	2.64969	up	ALA1	Alanyl-tRNA synthetase; translational regulation generates cytoplasmic and mitochondrial forms; Gcn4p-regulated; repressed by amino acid starvation (3-AT);
orf19.4556	3.54727	up	ALS4	ALS family protein; role in adhesion and wild-type germ tube induction
orf19.1012	2.66473	up	APS1	clathrin binding activity, role in Golgi to vacuole transport,
orf19.6689	2.41009	up	ARG4	Argininosuccinate lyase, catalyzes the final step in the arginine biosynthesis pathway
orf19.3715	4.05507	up	ASF1	histone binding
orf19.6649	2.40184	up	BRF1	general transcription factor for RNA polymerase III (TFIIIB)
orf19.1670	2.23445	up	BRO1	Protein involved in transport from multivesicular body to vacuole
orf19.2678	3.94481	up	BUB1	cell cycle checkpoint kinase
orf19.5087	2.11597	up	BUD6	Protein required for Spitzenkorper formation in hyphal cells (wild-type localization of Mlc1p to the Spitzenkorper); localizes to polarisome
orf19.4284	4.4811	up	BUR2	protein kinase binding
orf19.861	2.08786	up	CAP4
orf19.5097	2.27026	up	CAT8	RNA polymerase II core promoter proximal region sequence-specific DNA binding
orf19.2876	2.64133	up	CBF1	regulates sulfur starvation-response, respiratory, and glycolytic gene
orf19.3761	2.41894	up	CDC54
orf19.3530	2.45	up	CKA2	Catalytic alpha-subunit of protein kinase CK2; interaction with calcineurin pathway affects fluconazole sensitivity
orf19.4009	2.52943	up	CNB1	Regulatory subunit of calcineurin B (Ca[2+]-calmodulin-regulated S/T protein phosphatase)
orf19.1467	2.22598	up	COX13	Cytochrome c oxidase
orf19.3646	2.00941	up	CTR1	Copper transporter; transcribed in limited copper; induced by biofilm
orf19.7067	2.92468	up	CTR9	RNA polymerase II core binding, RNA polymerase II transcription factor binding transcription factor activity
orf19.4536	3.05643	up	CYS4	Cystathionine beta-synthase; sulfur amino acid biosynthesis; antigenic in mouse; biofilm and alkaline upregulated
orf19.3551	3.01606	up	DAD2	subunit of the Dam1 (DASH) complex, which acts in chromosome segregation by coupling kinetochores to spindle microtubules
orf19.3871	2.75609	up	DAD3	Subunit of the Dam1 (DASH) complex, which acts in chromosome segregation by coupling kinetochores to spindle microtubules
orf19.6373	3.7562	up	DCP2	RNA binding, hydrolase activity, manganese ion binding activity
orf19.2075	2.19198	up	DFG5	N-linked mannoprotein of cell wall and membrane; possible signal transducer; role in hyphal growth and HWP1 induction in alkaline pH; GPI modification predicted
orf19.5805	2.35951	up	DLD1	Putative D-lactate dehydrogenase; transcription is specific to white cell type
orf19.1192	3.44906	up	DNA2	DNA replication factor involved in DNA repair
orf19.1154	2.54778	up	EGD1	unfolded protein binding
orf19.1553	2.12527	up	ENT3	Putative epsin; induced during the mating process; transcription is upregulated in an RHE model of oral candidiasis
orf19.5196	2.02501	up	ESS1	Prolyl isomerase (parvulin class); essential; involved in yeast-hyphal switching
orf19.4933	4.25198	up	FAD3	Omega-3 fatty acid desaturase, involved in production of alpha-linolenic acid, which is a major component of membranes
orf19.6742	2.04779	up	FCP1	dephosphorylation of RNA polymerase II C-terminal domain, negative regulation of G0 to G1 transition, regulation of cell cycle cytokinesis
orf19.1832	2.662	up	FCY23	Putative transporter; Gcn4p-regulated
orf19.4211	2.16197	up	FET3	Multicopper oxidase; required for growth in low-iron
orf19.3422	2.55631	up	FMP27	Putative mitochondrial protein; mRNA binds She3p; fungal-specific
orf19.6139	2.04333	up	FRE7	Copper-regulated cupric reductase
orf19.6725	3.27164	up	FUM12	Putative fumarate hydratase, enzyme of citric acid cycle
orf19.705	2.46225	up	GCN5	Putative histone acetyltransferase
orf19.5114	2.51223	up	GRD19	phosphatidylinositol-3-phosphate binding
orf19.4309	2.84038	up	GRP2	oxidoreductase activity
orf19.5493	2.71283	up	GSP1	chromosome organization
orf19.6624	2.84534	up	GYP6	role in regulation of Rab GTPase activity and intracellular localization
orf19.105	2.06583	up	HAL22	phosphoadenosine-5'-phosphate (PAP) or 3'-phosphoadenosine 5'-phosphosulfate (PAPS) phosphatase; possible role in sulfur recycling;
orf19.3962	2.01565	up	HAS1	which is a nucleolar protein of the DEAD-box ATP-dependent RNA helicase family that is involved in biogenesis of the ribosome
orf19.6074	2.63247	up	HBR1	ssential protein involved in regulation of MTL gene expression; hemoglobin-regulated inhibitor of white-opaque switching, which may affect survival in host; activator of MTLalpha1 and MTLalpha2; transcription is activated by hemoglobin (1)
orf19.2633	2.12644	up	HGT14	glucose transporter of the major facilitator superfamily;
orf19.1051	2.06594	up	HTA2	Putative histone H2A
orf19.4051	2.81024	up	HTS1	Putative tRNA-His synthetase
orf19.856	2.66978	up	IFK2	thiol-specific monooxygenase
orf19.5480	3.42043	up	ILV1	Putative threonine dehydratase; regulated by Gcn4p and Gcn2p; induced by amino acid starvation
orf19.4040	2.0317	up	ILV3	Putative dihydroxyacid dehydratase; upregulated in biofilm
orf19.88	2.03822	up	ILV5	amino acid starvation (3-AT)-induced; biofilm induced
orf19.603	2.55067	up	IMP4	ATP binding
orf19.1373	2.04403	up	INP51	Putative phosphatidylinositol-4,5-bisphosphate phosphatase; involved in maintenance of phosphoinositide levels
orf19.4257	3.34998	up	INT1	Integrin-like protein; role in morphogenesis, adhesion, and mouse cecal colonization and systemic virulence
orf19.3592	2.50699	up	JEM1	protein folding and ER-associated degradation of misfolded proteins
orf19.564	4.39648	up	KAR3	Kinesin-like microtubule motor protein; required for nuclear fusion during mating
orf19.661	2.06347	up	KRR1	Putative nucleolar protein
orf19.992	2.84229	up	LKH1	Putative leukotriene A(4) hydrolase; repressed during the mating process; Hog1p-induced
orf19.7290	3.70377	up	LSM1	RNA cap binding activity, role in deadenylation-dependent decapping of nuclear-transcribed mRNA and cytoplasmic mRNA processing body, cytosol, mRNA cap binding complex, nucleus localization
orf19.2238	2.26518	up	LTE1
orf19.651	2.25988	up	LYP1	amino acid transmembrane transporter activity
orf19.6357	2.17465	up	MAD1	mitotic cell cycle G2/M transition decatenation checkpoint
orf19.4697	2.55476	up	MDN1	midasin, a very large dynein-related AAA-type ATPase
orf19.6208	3.76081	up	MEF2	mitochondrial translation elongation factor
orf19.288	2.42949	up	MET13	Putative methionine biosynthesis protein;
orf19.5100	2.46688	up	MLT1	Vacuolar membrane transporter: MRP subfamily of ABC family
orf19.755	3.56692	up	MRPL37	Putative mitochondrial large subunit ribosomal protein;
orf19.3093	2.07425	up	MSH2	Putative DNA mismatch repair factor
orf19.2579	2.74013	up	MSH4	role in reciprocal meiotic recombination
orf19.4739	4.73333	up	MSS116	DEAD-box protein required for efficient splicing of mitochondrial Group I and II introns
orf19.1367	2.12176	up	MTW1	mitotic spindle organization
orf19.2107	2.19834	up	MUQ1	choline phosphate cytidylyltransferase/phosphoethanolamine cytidylyltransferase
orf19.2688	2.56037	up	NAN1	U3 snoRNP protein
orf19.6588	2.25038	up	NBP2	Protein containing an SH3 domain, involved in vacuolar fusion in hyphae; mutants form multiple germ tubes
orf19.5825	3.41483	up	NCB2	Beta subunit of NC2, heterodimeric regulator of transcription; activates CDR1 transcription
orf19.2067	2.11242	up	NFU1	predicted role in mitochondrial iron metabolism
orf19.2351	4.31156	up	NIT3	Putative nitrilase; regulated by Gcn2p and Gcn4p
orf19.2519	2.28942	up	NNF1	chromosome segregation and nuclear MIS12/MIND type complex localization
orf19.2820	2.7797	up	NUP52	nuclear pore organization, regulation of mitotic cell cycle
orf19.4190	3.00555	up	PAM18	protein import into mitochondrial matrix
orf19.4186	2.94433	up	PCT1	Putative choline-phosphate cytidylyl transferase
orf19.2494	2.74246	up	PET112	glutaminyl-tRNA synthase (glutamine-hydrolyzing) activity
orf19.984	2.49689	up	PHO8	repressible vacuolar alkaline phosphatase;
orf19.778	2.74623	up	PIL1	Eisosome component with a predicted role in endocytosis; echinocandin-binding protein; localizes to cell surface of hyphae, but not yeast-form cells; biofilm induced
orf19.6684	5.19616	up	PNC1	Putative nicotinamidase, involved in NAD salvage pathway
orf19.5182	2.2514	up	POL3	Large subunit of DNA polymerase III
orf19.350	2.5635	up	PRE9	Alpha3 (C9) subunit of the 20S proteasome
orf19.3250	2.36009	up	PRP40	RNA binding activity, role in nuclear mRNA cis splicing, via spliceosome and U1 snRNP, U2-type prespliceosome localization
orf19.2532	2.28579	up	PRS	Putative prolyl-tRNA synthetase; monofunctional Class II synthetase; gene is constitutively expressed
orf19.5180	2.05804	up	PRX1	Thioredoxin peroxidase
orf19.5661	2.23976	up	PTC7	Protein phosphatase, type 2C; has S/T phosphatase activity, Mn2+/Mg2+ dependent; predicted membrane-spanning segment and mitochondrion-targeting signal
orf19.2469	4.42956	up	RAD10	an endonuclease involved in nucleotide excision repair;
orf19.607	5.84287	up	RAD26	transcription-coupled nucleotide-excision repair
orf19.4681	2.36829	up	RAT1	5'-->3' exoribonuclease
orf19.3765	2.24641	up	RAX2	Plasma membrane protein; detected at yeast-form cell plasma membrane
orf19.6452	2.76815	up	RBP1	Peptidyl-prolyl cis-trans isomerase; rapamycin-binding protein
orf19.4387	2.30875	up	RET3	e in retrograde vesicle-mediated transport, Golgi to ER and COPI vesicle coat
orf19.1649	2.00232	up	RNA1	Putative GTPase-activating protein
orf19.1868	2.59933	up	RNR22	Putative ribonucleoside diphosphate reductase
orf19.4896	3.0328	up	RPA34	transcription elongation from RNA polymerase I promoter
orf19.3347	4.18085	up	RPB7	essential subunit of RNA Polymerase II
orf19.4336	2.18895	up	RPS5	Ribosomal protein S5; macrophage/pseudohyphal-induced after 16 h
orf19.3123	2.19451	up	RPT5	26S proteasome regulatory subunit; transcription is regulated by Nrg1p and Mig1p; regulated by Gcn2p and Gcn4p; protein level decreases in stationary phase cultures
orf19.563	3.43131	up	RRP15	Putative nucleolar protein, constituent of pre-60S ribosomal particles
orf19.6595	2.10773	up	RTA4	Protein similar to S. cerevisiae Rsb1p, involved in fatty acid transport
orf19.3799	2.10356	up	RTN1	endoplasmic reticulum organization, protein import into nucleus and Golgi apparatus
orf19.5716	2.69277	up	SAP4	Secreted aspartyl proteinase
orf19.2717	3.35065	up	SAS10	cellular response to drug
orf19.1418	2.35944	up	SEC15	Predicted exocyst subunit; cellular bud tip-associated protein
orf19.7221	2.56709	up	SET3	NAD-dependent histone deacetylase; mutations affect filamentous growth; genetic evidence suggests that Set3p/Hos2p function together as a complex involved in regulating white-opaque switching, morphogenesis, and virulence; biofilm-induced
orf19.7201	3.11543	up	SLA2	Actin binding protein with roles in growth control and morphogenesis; required for alkaline pH-induced hyphal formation
orf19.451	2.02117	up	SOK1	Putative protein kinase: mutants are sensitive to growth on hydrogen peroxide medium
orf19.7136	2.4163	up	SPT6	Computational DNA binding transcription antitermination factor activity
orf19.1451	2.24366	up	SRB9
orf19.7193	2.45994	up	SSH4	protein targeting to vacuole involved in ubiquitin-dependent protein catabolic process via the multivesicular body sorting pathway and fungal-type vacuole localization (
orf19.6173	2.86809	up	STD1	transcription factor involved in control of glucose-regulated gene expression
orf19.3192	3.8888	up	STI1	Protein that interacts with Cdc37p and Crk1p in two-hybrid system; may be involved in Cdc37p chaperone activity
orf19.382	4.81502	up	TEF2	Translation elongation factor 1-alpha; genes encoding ribosomal subunits
orf19.5217	2.28095	up	TES1	Putative acyl-CoA thioesterase
orf19.2111	3.24148	up	TFG2	transcription elongation from RNA polymerase II promoter
orf19.3898	2.12217	up	TLG1	vesicle fusion and SNARE complex, endoplasmic reticulum, endosome, trans-Golgi network localization
orf19.25	2.22596	up	TRM10	tRNA (guanine) methyltransferase activity
orf19.3434	2.64348	up	TRY5	Transcriptional regulator of yeast form adherence; required for yeast cell adherence to silicone substrate
orf19.6109	2.53873	up	TUP1	Transcriptional corepressor with C-terminal WD40 repeats; represses filamentous growth
orf19.1977	2.29461	up	URA4	pyrimidine nucleotide biosynthetic process
orf19.7154	2.50719	up	UTP18	U3 snoRNA-associated protein
orf19.1633	2.44073	up	UTP4	Putative U3 snoRNA-associated protein
orf19.4416	2.35668	up	VPS13	Putative vacuolar protein sorting-associated protein
orf19.3363	2.05788	up	VTC4	polyphosphate kinase activity
orf19.2990	4.50741	up	XOG1	Exo-1,3-beta-glucanase
orf19.1413	2.04896	up	YFH1	Frataxin; may be required for iron storage or delivery; role in oxidative stress resistance; transcription regulated by Nrg1p, repressed if iron absent, induced by macrophage interaction
orf19.2383	2.45346	up	YKU80	double-strand break repair repai
orf19.1252	4.64687	up	YME1	ATP-dependent peptidase activity, role in chronological cell aging
orf19.2622	2.0459	up	YPT31	cellular response to drug
orf19.7216	2.26247	up	YPT521	GTPase activity, role in G1 to G0 transition, endocytosis, protein targeting to vacuole, regulation of vesicle fusion and cytosol, late endosome, nucleus localization
orf19.2975	2.02129	up	YPT7	GTP binding
orf19.255	2.66938	up	ZCF1	Predicted zinc-cluster protein; possibly transcriptionally regulated upon hyphal formation; late-stage biofilm-induced
orf19.3405	2.53319	up	ZCF18	transcription factor with zinc finger DNA-binding motif
orf19.2262	2.58223	up	ZTA1	cellular response to oxidative stress
orf19.3406	4.09284	up
orf19.6079	3.74459	up
orf19.1592	3.49488	up
orf19.2708	2.75776	up
orf19.5547	2.78012	up
orf19.2231	2.65429	up
orf19.1491	2.03087	up
orf19.2869	2.68698	up
orf19.5578	2.65907	up
orf19.3146	2.85077	up
orf19.3161	3.47353	up
orf19.708	3.57847	up
orf19.1181	4.14591	up
orf19.4634	3.44636	up
orf19.2827	2.46321	up
orf19.3351	3.96108	up
orf19.4369	2.3161	up
orf19.6255	2.13307	up
orf19.2530	2.8925	up
orf19.4818	2.781	up
orf19.5231	3.24198	up
orf19.2285	2.6362	up
orf19.1604	2.36412	up
orf19.6259	2.35419	up
orf19.1981	3.30848	up
orf19.2726	2.07563	up
orf19.4133	2.09631	up
orf19.190	4.79961	up
orf19.3229	4.00431	up
orf19.4522	2.21365	up
orf19.3793	2.66437	up
orf19.1215	2.30508	up
orf19.4563	2.79154	up
orf19.4121	2.92148	up
orf19.3220	232.653	up
orf19.1730	2.45497	up
orf19.5560	2.83011	up
orf19.381	2.26056	up
orf19.2521	2.49253	up
orf19.1519	2.03377	up
orf19.2923	2.60049	up
orf19.639	2.27529	up
orf19.864	3.6159	up
orf19.2442	5.57044	up
orf19.2398	3.0077	up
orf19.95	2.31306	up
orf19.2795	6.29148	up
orf19.4908	2.23143	up
orf19.2930	3.24369	up
orf19.5722	2.10201	up
orf19.5297	2.55893	up
orf19.4666	2.77042	up
orf19.1958	3.65361	up
orf19.2590	2.83247	up
orf19.746	3.06479	up
orf19.1376	2.10914	up
orf19.1377	2.41632	up
orf19.5488	3.05584	up
orf19.4498	3.14725	up
orf19.4503	4.14472	up
orf19.2346	3.66917	up
orf19.3751	4.53313	up
orf19.1281	4.127	up
orf19.2213	2.51851	up
orf19.2164	2.01437	up
orf19.3535	2.17205	up
orf19.2194	2.04798	up
orf19.3204	2.41178	up
orf19.4043	3.02782	up
orf19.3177	3.11165	up
orf19.5642	3.17229	up
orf19.4301	2.30251	up
orf19.4305	2.45795	up
orf19.5711	2.2167	up
orf19.5492	2.31665	up
orf19.2734	2.91576	up
orf19.4654	2.4448	up
orf19.2026	4.00482	up
orf19.5618	2.51295	up
orf19.5621	2.09215	up
orf19.2684	3.13462	up
orf19.5780	2.54637	up
orf19.5724	2.03557	up
orf19.2476	3.50634	up
orf19.2472	2.26324	up
orf19.2318.1	4.34647	up
orf19.1239	3.42497	up
orf19.6013	2.16862	up
orf19.215	3.88772	up
orf19.211	2.72269	up
orf19.2411	2.2053	up
orf19.4280	4.02897	up
orf19.3007	2.50958	up
orf19.1359	3.56927	up
orf19.1360	2.10409	up
orf19.1404	4.71424	up
orf19.2128	3.46384	up
orf19.2132	2.8672	up
orf19.2149	4.29777	up
orf19.6187	3.68919	up
orf19.2697	2.55417	up
orf19.2302	2.10951	up
orf19.2328	2.14239	up
orf19.6143	3.05229	up
orf19.596	2.19964	up
orf19.583	3.32974	up
orf19.1260	3.10161	up
orf19.6341	2.48158	up
orf19.3881	3.05086	up
orf19.3886	3.05692	up
orf19.3134	2.24428	up
orf19.2258	6.17898	up
orf19.2249	2.32441	up
orf19.4929	2.85796	up
orf19.33	2.53236	up
orf19.2043	2.11617	up
orf19.4173	2.52334	up
orf19.6604	2.42577	up
orf19.5092	2.76319	up
orf19.5077	3.42792	up
orf19.4400	2.75353	up
orf19.4382	2.10995	up
orf19.1632	2.53657	up
orf19.3437	2.03479	up
orf19.432	2.50722	up
orf19.6626	2.1425	up
orf19.2958	3.94452	up
orf19.4528	3.97889	up
orf19.4544	2.20807	up
orf19.810	3.01724	up
orf19.822	3.58286	up	HSP21	Small heat shock protein; role in stress response and virulence;
orf19.515	2.11248	up
orf19.522	2.37482	up
orf19.530	3.00509	up
orf19.541	2.21943	up
orf19.6654	2.03673	up
orf19.6675	2.39716	up
orf19.6679	4.05615	up
orf19.4110	2.99982	up
orf19.4094	2.18525	up
orf19.5665	2.28374	up
orf19.6838	2.50464	up
orf19.1887	2.35347	up
orf19.485	2.51113	up
orf19.6866	2.2887	up
orf19.6872	2.49314	up
orf19.6898	2.50869	up
orf19.3296	2.4899	up
orf19.3303	2.31644	up
orf19.3318	2.67305	up
orf19.354	2.50287	up
orf19.4441	3.5131	up
orf19.6923	2.09898	up
orf19.3840	3.14737	up
orf19.6579	7.76623	up
orf19.6587	2.21046	up
orf19.6057	2.85052	up
orf19.5274	2.30244	up
orf19.7029	3.67293	up
orf19.5012	2.65489	up
orf19.7159	2.98509	up
orf19.7173	2.76703	up
orf19.7181	2.62762	up
orf19.7185	2.94156	up
orf19.3245	3.4876	up
orf19.7121	2.65924	up
orf19.7097	2.22099	up
orf19.7086	2.63659	up
orf19.2123	2.34842	up
orf19.6832	2.371	up
orf19.6777	2.35541	up
orf19.7553	3.82995	up
orf19.7603	2.37268	up
orf19.7620	2.70799	up
